# Supplementary material for: Wildfires enhance phytoplankton production in tropical oceans
Source: Nat Commun. 2022 Mar 15;13:1348. doi: 10.1038/s41467-022-29013-0 (PMC8924273; doi:10.1038/s41467-022-29013-0)
Supplement: Supplementary file 4 — Source Data [file 41467_2022_29013_MOESM4_ESM.xlsx]

## Sheet: Figure-1
Figure 1a: Vitolo et al. ERA5-based global meteorological wildfire danger maps. Sci Data 7, 216 (2020).	DOI: https://doi.org/10.1038/s41597-020-0554-z
Figure 1b：
Core sampling locations	Core name	Core length (cm)
S 14°02', E 126°35' (water depth: 20.2 m)	185	131
S 13°53', E 126°45' (water depth: 13.7m)	200	136
S 13°55', E 127°19' (water depth: 11.8m)	KGR	115

## Sheet: Figure2 & Table1
	Fig. 2a		Core 185: Fig. 2b-c					Core 200: Fig. 2d-e					Core KGR: Fig. 2f-g									Hyperlink
Year	IOD	ENSO	year	C%	N%	BSi%	BC(%)	Year	TOC%	TN%	BSi%	BC%	Year	TOC%	TN%	BSi%	BC%		PIOD		IOD dataset	https://psl.noaa.gov/data/gridded/data.noaa.ersst.v5.html
1920	-0.187333	0.125278	2017.39	2.17543	0.20079	2.79619	0.45	2017.46	1.399		1.699	0.338585	2013	0.914817	0.1	1.14	0.124667		NIOD		ENSO dataset	https://www.metoffice.gov.uk/hadobs/hadisst/
1921	-0.211694	-0.188056	2016.18	2.16592	0.199445	2.6129	0.42	2016.44	1.416	0.169	1.888	0.36326	2011.71	0.836757	0.09	1.15	0.0950204
1922	-0.168972	-0.251389	2015.11	2.04429	0.198071	2.3446	0.45	2015.61	1.412	0.174	1.739	0.355619	2010.05	0.838123	0.08	1.13	0.0942155
1923	-0.190778	-0.236944	2014.27	1.90387	0.188256	2.20198	0.43	2014.9	1.429		1.908	0.366389	2008.62	0.836196	0.09		0.0854752
1924	-0.0628889	-0.0630556	2013.38	2.01288	0.194379	2.67713	0.44	2014.22	1.397	0.164	1.665	0.35526	2006.62	0.819956	0.09		0.072997
1925	-0.0924722	0.101389	2012.35	1.94903	0.187475	2.57061	0.42	2013.51	1.388	0.165	1.768	0.347061	2005.2	0.738485	0.09	1.06	0.0836579
1926	-0.0721667	0.211111	2011.42	1.99365	0.192465	2.3492	0.41	2012.7	1.426	0.177	1.762	0.369195	2002.41	0.742417	0.08	0.99	0.0690212
1927	-0.244139	0.126111	2010.75	1.95142	0.196731	2.30141	0.42	2011.9	1.418	0.173	1.864	0.333675	1999.07	0.783986	0.08	1.15	0.098768
1928	-0.280194	-0.0197222	2010.06	1.88533	0.204358	2.59866	0.4	2011.06	1.393	0.167	1.878	0.348887	1996.33	0.865129	0.09	1.09	0.101602
1929	-0.272917	0.245556	2009.08	1.88313	0.189316	2.41099	0.39	2010.29	1.447	0.166	1.91	0.326917	1991.37	0.886315	0.09	0.99	0.0917787
1930	-0.265833	0.418333	2008.02	1.83555	0.181713	2.5801	0.43	2009.6	1.339	0.159	1.642	0.324716	1985.69	0.873798	0.08	0.98	0.0763322
1931	-0.293556	0.388056	2007.08	1.90704	0.186584	2.50936	0.42	2008.77	1.298	0.156	1.884	0.328207	1980.21	0.890251	0.09	1.07	0.093782
1932	-0.332528	-0.0588889	2006.2	1.74489	0.172559	2.05728	0.41	2007.95	1.274	0.16	1.715	0.295388	1973.88	0.835342	0.09	0.99	0.100167
1933	-0.258278	-0.373056	2005.21	1.81991	0.18296	2.3246	0.43	2007.18	1.04	0.132	1.529	0.243224	1965.2	0.845445	0.1	1.08	0.0826589
1934	-0.142139	-0.427778	2004.13	1.82662	0.177083	3.11188	0.42	2006.27	1.036	0.156	1.473	0.193134	1952.78	0.835221	0.09	1.02	0.0892043
1935	-0.0670833	-0.183333	2003.13	1.77614	0.171107	2.7086	0.44	2005.38	1.007	0.121	1.366	0.232107	1943.47	0.789462	0.09	0.98	0.0890897
1936	-0.0631389	-0.0166667	2002.2	1.85082	0.17518	2.86684	0.44	2004.6	1.179	0.143	1.538	0.303973	1930.89	0.793564	0.09	1.1	0.0753609
1937	-0.167278	-0.1125	2001.19	1.84933	0.168121	2.83535	0.45	2003.9	1.284	0.153	1.729	0.314197
1938	-0.158944	-0.213056	2000.19	1.78159	0.164474	2.81473	0.48	2003.03	1.138	0.138	1.697	0.302433
1939	-0.187639	0.0297222	1999.26	1.76284	0.164385	2.86914	0.45	2002.11	1.196	0.139	1.68	0.278304
1940	-0.168778	0.552222	1997.82	1.73443	0.158117	2.54734	0.45	2001.02	1.182	0.143	1.782	0.309044
1941	-0.3005	0.466111	1995.85	1.82201	0.157803	2.99855	0.45	1999.45	1.192	0.142	1.864	0.340065
1942	-0.283722	0.0480556	1993.84	1.81342	0.162852	2.8463	0.51	1998.03	1.264	0.153	1.91	0.341626
1943	-0.208139	-0.356389	1992.02	1.79559	0.159073	2.52765	0.46	1996.75	1.178	0.147	1.9	0.381115
1944	-0.126583	-0.415278	1990.3	1.81956	0.162117	2.44789	0.47	1995.34	1.195	0.147	1.868	0.269716
1945	-0.0751944	-0.315556	1988.63	1.79111	0.159159	2.83711	0.49	1993.88	1.109	0.141	1.889	0.273189
1946	-0.168389	-0.369722	1986.77	1.85883	0.16888	3.21231	0.51	1992.18	1.109	0.134	1.706	0.285401
1947	-0.136889	-0.133889	1984.52	1.96561	0.18126	3.06803	0.45	1990.27	0.914	0.125	1.568	0.207415
1948	-0.123194	-0.227222	1982.62	1.7989	0.16144	2.63015	0.48	1987.87	0.917	0.109	1.484	0.19323
1949	-0.137944	-0.492778	1980.94	1.81386	0.159666	2.96094	0.46	1985.25	1.061	0.117	1.539	0.236685
1950	-0.0607778	-0.477778	1978.93	1.78298	0.15694	3.0426	0.45	1983.12	1.12	0.123	1.531	0.241697
1951	-0.0989722	-0.374167	1976.85	1.73449	0.155735	2.64331	0.45	1980.95	1.129	0.124	1.62	0.286198
1952	0.0209722	0.0863889	1974.88	1.74417	0.161958	2.99471	0.45	1978.59	1.136	0.161	1.629	0.278677
1953	-0.119139	-0.151111	1972.99	1.77422	0.15763	3.04747	0.42	1976.03	1.064	0.125	1.739	0.29405
1954	-0.176139	-0.483889	1971.26	1.7876	0.162401	3.04774	0.46	1973.47	1.061	0.127	1.559	0.277035
1955	-0.329611	-0.875833	1969.65	1.72038	0.15841	2.83194	0.45	1971.13	1.036	0.12	1.584	0.276103
1956	-0.31025	-0.521944	1967.68	1.72494	0.152874	3.02754	0.45	1968.9	1.066	0.122	1.609	0.265082
1957	-0.43225	0.0158333	1965.42	1.75615	0.154257	3.1529	0.48	1966.34	1.084	0.127	1.601	0.238337
1958	-0.461333	0.295556	1963.35	1.73592	0.14695	3.16804	0.45	1963.34	0.972	0.109	1.451	0.260647
1959	-0.529583	0.106944	1961.34	1.66571	0.142539	3.21136	0.45	1960.47	1.038	0.121	1.499	0.241223
1960	-0.244667	-0.0991667	1959.27	1.6583	0.14197	3.08868	0.44	1957.8	1.001	0.11	1.411	0.24449
1961	-0.0823056	-0.205	1957.26	1.64963	0.144025	2.89144	0.44	1955.29	1.054	0.117	1.582	0.25681
1962	0.164556	-0.0544444	1955.26	1.74762	0.14604	2.66802	0.43	1952.96	1.158	0.133	1.658	0.239308
1963	-0.0629167	-0.172222	1953.25	1.72011	0.145978	3.07685	0.44	1950.62	1.038	0.115	1.57	0.242418
1964	-0.137194	0.139444	1951.32	1.83267	0.154548	2.36003	0.44	1948.24	1.08		1.595	0.233692
1965	-0.252111	0.0972222	1949.21	1.8863	0.157293	2.29604	0.45	1945.78	0.964	0.111	1.336	0.219691
1966	-0.06475	0.151944	1947.03	1.9511	0.148048	2.68996	0.46	1943.35			1.709	0.204596
1967	-0.0224444	-0.0561111	1945	1.7253	0.143141	2.53961	0.45	1940.87	0.928	0.104	1.734	0.216535
1968	-0.0228611	0.0516667	1943.09	1.69163	0.137263	2.48529	0.44	1938.19	1.138	0.132	1.64	0.219862
1969	-0.0839444	0.0594444	1941.1	1.82049	0.137223	2.60084	0.43	1935.7	0.95	0.1	1.734	0.211919
1970	-0.0707778	-0.242778	1939.08	1.65513	0.134029	3.06312	0.45	1933.26	0.832	0.102	1.76	0.212957
1971	0.108333	-0.170278	1937.15	1.71717	0.142111	2.83167	0.45	1930.82	0.996	0.114	1.754	0.220514
1972	0.088	-0.268889	1935.19	1.70298	0.13907	3.44226	0.45	1928.6	0.957	0.109	1.746	0.23069
1973	0.0573056	-0.273611	1933.2	1.55766	0.130018	2.89619	0.44	1926.27	0.949	0.107	1.763	0.230493
1974	-0.156833	-0.880278	1931.09	1.5275	0.127399	3.15265	0.44
1975	-0.06175	-0.691944	1929	1.67534	0.136789	3.03604	0.48
1976	-0.0158611	-0.209722
1977	-0.0386667	0.0791667
1978	-0.110944	0.17
1979	-0.220833	0.0497222
1980	-0.186833	0.0463889
1981	-0.0597778	0.289167
1982	0.0265278	0.390833
1983	0.00802778	0.213611
1984	-0.194694	-0.328611
1985	-0.217611	-0.449167
1986	-0.0753611	0.198889
1987	-0.01375	0.0963889
1988	-0.0578611	-0.194444
1989	-0.176833	-0.543333
1990	-0.0714722	-0.00444444
1991	-0.136972	0.465833
1992	-0.104194	0.552222
1993	-0.0158611	0.480278
1994	0.134278	0.264444
1995	0.0339444	-0.00444444
1996	0.0471944	0.265
1997	0.0303889	0.2975
1998	0.162361	0.0561111
1999	0.01275	-0.631389
2000	0.0266389	-0.767778
2001	0.0218889	-0.206667
2002	0.0198056	0.163889
2003	0.0154722	0.399167
2004	-0.0558889	0.214722
2005	-0.0164444	0.166389
2006	0.0626389	-0.143333
2007	0.179139	-0.393056
2008	0.164167	-0.306944
2009	0.116333	-0.263611
2010	0.159917	-0.308611
2011	0.182833	-0.436667
2012	0.152111	-0.367222
2013	0.0561389	0.000277778
2014	0.0768889	0.500833
2015	0.0390556	0.706667
2016	0.159889	0.554444
2017	0.169083	0.0852778

## Sheet: Figure 3
Fig. 3a: King Edward River Catchment			Fig. 3b: Drydale River Catchment			Fig. 3c: King George River Catchment			Fig.3d: Wind and Rainfall							Hyperlink
Year	EDS (103 km2)	LDS (103 km2)	Year	EDS (103 km2)	LDS (103 km2)	Year	EDS (103 km2)	LDS (103 km2)	Days	Wind-u (m/s)	Wind-v (m/s)	Month	Rainfall (mm/day)		Wind dataset	https://psl.noaa.gov/data/gridded/data.ncep.reanalysis.html
1988	0.900316	4.52132	1988	0.454061	8.35734	2000	0.423037	0.325401	1	4.43267	-1.0355	Jan.	9.00617		Rainfall Climatology dataset	https://psl.noaa.gov/data/gridded/data.ncep.reanalysis.html
1989	0.0371304	3.0181	1989	0	3.99701	2001	0.199625	1.33589	2	3.46075	-0.928831	Feb.	9.25
1990	2.62118	3.47352	1990	1.99479	6.39942	2002	0.200636	1.28077	3	3.3865	-0.137248	Mar.	6.00983
1991	0.569229	3.77214	1991	0.590774	3.08926	2003	1.12864	0.0167909	4	4.08059	0.129919	Apr.	3.065
1992	1.11975	2.77642	1992	3.15222	5.56343	2004	0.00831771	1.44363	5	4.44267	-0.216081	May	0.954167
1993	0.450566	2.31753	1993	0.131038	2.2012	2005	0.1023	0.926219	6	3.9105	-0.136081	Jun.	0.42875
1994	2.09905	1.94218	1994	2.74352	5.42912	2006	0	1.85943	7	4.1865	-0.610165	Jul.	0.222833
1995	0.740543	5.06106	1995	0.833025	6.05045	2007	7.77356e-05	0.176848	8	4.66375	-0.553581	Aug.	0.09425
1996	0.92053	3.8001	1996	3.43477	4.81199	2008	0.0566692	2.41758	9	5.061	-0.358998	Sept.	0.167417
1997	1.20213	3.22221	1997	0.945104	2.11512	2009	0.00388678	0.077891	10	4.82059	-0.433248	Oct.	0.852
1998	0.599764	2.65546	1998	2.07474	6.45896	2010	0.728538	0.013215	11	4.31659	-0.134165	Nov.	2.55767
1999	1.49239	4.00798	1999	1.53624	2.52488	2011	0.104632	0.492222	12	3.89867	0.011502	Dec.	6.85433
2000	0.649125	4.72826	2000	3.48753	3.12162	2012	1.08332	0.0251863	13	4.43584	-0.318331
2001	0.644314	5.56343	2001	3.92245	5.38654	2013	0.666505	0.952183	14	4.05259	-0.578415
2002	0.813359	1.42575	2002	1.40895	4.29398	2014	0.434931	0.787539	15	4.74442	-0.495248
2003	3.83253	2.47013	2003	5.3101	1.22437	2015	0.740431	0.00785129	16	4.712	-0.632165
2004	0.338685	6.40526	2004	0.772303	8.23551	2016	0.749293	1.23024	17	4.29109	-0.975415
2005	1.08073	4.59885	2005	1.758	8.0516				18	3.63359	-0.900165
2006	0.334803	2.71915	2006	0.269198	7.19241				19	3.89734	-0.701915
2007	1.74933	3.31746	2007	0.778054	6.51396				20	3.71125	-1.03033
2008	2.16343	2.97026	2008	2.65367	4.55673				21	3.77142	-1.03358
2009	1.50226	4.48708	2009	3.48094	3.86863				22	3.80292	-1.33008
2010	1.38752	1.32353	2010	3.26304	0.867237				23	3.64992	-1.12016
2011	2.72759	1.61731	2011	2.68896	1.9988				24	3.77534	-0.941998
2012	3.83342	1.45596	2012	7.23701	1.8714				25	4.102	-0.667915
2013	2.45278	1.20421	2013	4.76802	2.06826				26	4.3475	-0.294998
2014	3.88494	0.885796	2014	5.69316	1.38352				27	4.94609	-0.253581
2015	4.22856	0.579802	2015	7.94351	0.654286				28	5.10134	-0.347248
2016	1.21782	3.30209	2016	1.83207	6.25134				29	4.91584	-0.853831
2017	2.28251	0.673125	2017	4.50287	0.634011				30	4.55175	-0.925998
									31	4.53959	-0.775248
Fig.3a,b,c: Fire records with a resolution of 1.1 km pixels were obtained from NOAA Monthly Fire Burnt Areas									32	4.15134	-0.541415
									33	4.0815	-0.846748
									34	3.78759	-0.923915
									35	4.52292	-0.620331
									36	4.41009	-0.306915
									37	4.06417	0.141169
									38	3.79734	0.0301686
									39	3.87525	0.116252
									40	4.08642	-0.330998
									41	4.14117	-0.324331
									42	4.73267	-0.159165
									43	5.00425	-0.783081
									44	4.63417	-0.838831
									45	4.29659	-0.649415
									46	4.129	-0.824581
									47	3.93292	-0.588248
									48	4.48667	-0.905748
									49	4.23242	-0.770831
									50	4.66509	-0.610581
									51	4.46575	-0.116498
									52	4.27234	-0.302248
									53	4.57209	-0.807665
									54	4.51609	-0.273248
									55	4.30125	-0.254665
									56	4.3375	-0.223248
									57	4.1895	-0.528998
									58	4.572	-0.904081
									59	4.782	-0.433498
									60	4.027	0.165085
									61	4.01509	0.168252
									62	3.59325	-0.0558313
									63	2.93025	-0.522248
									64	2.42984	-0.081498
									65	2.65834	0.203752
									66	2.61342	0.175752
									67	2.357	-0.217915
									68	2.223	0.0910853
									69	1.57442	0.278252
									70	1.27025	0.216502
									71	1.38442	0.349919
									72	0.961002	0.398335
									73	0.865919	0.476752
									74	0.459669	0.176002
									75	0.312502	0.185252
									76	0.650835	0.790169
									77	0.336669	0.851835
									78	0.00716864	0.048002
									79	-0.144915	-0.149748
									80	0.498085	-0.311248
									81	0.653252	-0.443248
									82	0.876085	-0.0899147
									83	0.143252	-0.0905813
									84	-0.546665	0.026252
									85	-1.05975	-0.080498
									86	-0.982415	0.335502
									87	-1.26833	0.312002
									88	-1.99225	0.185252
									89	-1.76966	0.0878353
									90	-1.54833	0.0499187
									91	-1.81583	0.837835
									92	-1.743	0.486835
									93	-1.34191	0.315002
									94	-1.26791	0.356002
									95	-1.3525	0.504919
									96	-1.51425	0.251085
									97	-1.71441	0.00741865
									98	-2.12325	-0.342331
									99	-2.13975	-0.00899801
									100	-2.28075	-0.00749802
									101	-2.39425	-0.134331
									102	-2.725	0.0308353
									103	-2.99358	0.0153353
									104	-3.1325	-0.0701647
									105	-3.03308	0.195002
									106	-2.89433	0.340669
									107	-3.39616	0.523835
									108	-3.68883	0.491835
									109	-3.35558	-0.049248
									110	-3.11516	-0.124081
									111	-3.121	0.0376687
									112	-3.55725	0.574252
									113	-3.29766	0.473669
									114	-3.01025	0.366835
									115	-2.96591	0.737085
									116	-3.15683	0.436752
									117	-3.41566	0.419002
									118	-4.01008	0.675835
									119	-4.09491	0.773669
									120	-4.28808	0.599252
									121	-4.38683	0.661835
									122	-4.46533	1.0745
									123	-4.4055	0.929919
									124	-4.43491	0.797919
									125	-5.01041	0.783085
									126	-5.11983	0.765585
									127	-5.023	1.132
									128	-4.9205	0.795002
									129	-4.46325	0.973335
									130	-4.446	1.10175
									131	-4.32883	1.2035
									132	-3.95958	0.933419
									133	-3.68975	0.526002
									134	-3.71558	0.480669
									135	-3.88116	0.397669
									136	-3.81333	0.614002
									137	-4.14108	0.799335
									138	-4.2825	0.958835
									139	-4.7375	0.807585
									140	-4.7485	0.930585
									141	-4.827	0.780585
									142	-4.61583	0.899252
									143	-4.46058	0.652252
									144	-4.62316	0.780419
									145	-5.15425	0.917835
									146	-5.05258	0.740085
									147	-5.26075	1.21342
									148	-5.49258	1.2625
									149	-5.89533	1.39992
									150	-6.06566	1.47217
									151	-6.1475	1.18884
									152	-5.39916	0.936585
									153	-5.50533	1.35725
									154	-5.6025	1.25292
									155	-5.57833	1.27
									156	-5.14283	1.14917
									157	-5.10716	1.14034
									158	-5.265	1.18942
									159	-5.14975	1.13767
									160	-5.25716	1.27917
									161	-5.55275	1.29109
									162	-5.68775	1.1675
									163	-5.37708	0.941502
									164	-5.07875	1.043
									165	-5.04125	1.39575
									166	-5.58933	1.67025
									167	-5.59225	1.66875
									168	-5.20516	1.27942
									169	-4.95375	1.20142
									170	-5.37325	1.466
									171	-6.40608	2.0905
									172	-6.505	2.51634
									173	-6.46941	2.52267
									174	-6.70291	2.42292
									175	-6.22475	1.8885
									176	-5.56175	1.78584
									177	-5.4665	1.54325
									178	-5.224	1.78192
									179	-5.05608	2.11
									180	-5.04	1.55809
									181	-4.883	1.71809
									182	-5.30033	1.86717
									183	-5.547	1.37317
									184	-5.534	1.23017
									185	-5.25458	1.52634
									186	-5.424	1.35834
									187	-5.53241	1.70684
									188	-5.54108	2.03225
									189	-5.4255	1.66342
									190	-4.75116	1.53742
									191	-4.52533	1.38709
									192	-4.38325	1.16834
									193	-4.04075	1.13509
									194	-4.11541	1.56492
									195	-4.82916	1.73442
									196	-4.56933	1.37517
									197	-4.635	1.45242
									198	-4.96358	1.60675
									199	-4.93033	1.32409
									200	-4.7345	1.2275
									201	-4.94866	1.21084
									202	-4.69783	1.10709
									203	-4.22158	0.958169
									204	-3.95233	1.16634
									205	-4.03591	1.06475
									206	-3.93775	1.424
									207	-3.77341	1.40975
									208	-3.75633	1.26384
									209	-4.01516	1.31017
									210	-4.00691	1.17609
									211	-3.79525	0.955752
									212	-4.04741	1.23425
									213	-3.96533	1.06609
									214	-3.67533	0.865335
									215	-3.48316	0.710335
									216	-3.34083	0.882585
									217	-3.58708	1.254
									218	-2.74758	1.04059
									219	-2.54466	0.981002
									220	-2.89391	0.828502
									221	-3.23158	0.881835
									222	-3.563	0.377585
									223	-3.09833	0.873252
									224	-2.74558	0.668835
									225	-2.22783	0.940835
									226	-2.59341	1.00692
									227	-2.56316	1.08025
									228	-2.84691	0.922252
									229	-3.309	0.798752
									230	-3.47741	0.971252
									231	-3.08291	0.620419
									232	-2.38108	0.223502
									233	-1.5525	0.387252
									234	-1.54091	0.185585
									235	-1.33541	0.150002
									236	-0.745415	-0.319831
									237	-0.509498	-0.360915
									238	-0.689665	-0.393665
									239	-0.876831	-0.244165
									240	-0.674665	-0.030498
									241	-0.668831	-0.0684147
									242	0.0184187	-0.325331
									243	0.408002	-0.308831
									244	-0.394831	-0.401081
									245	-0.486498	-0.0269147
									246	-0.774998	-0.267415
									247	-0.549165	-0.128415
									248	0.0230853	-0.176248
									249	0.612419	0.0344187
									250	0.766085	-0.143331
									251	0.153669	-0.094748
									252	0.304335	-0.384581
									253	0.261919	-0.946748
									254	0.699835	-0.723165
									255	0.896919	-0.404748
									256	0.437752	-0.706248
									257	0.305002	-0.716915
									258	0.804752	-0.316081
									259	0.536169	-0.660415
									260	0.882585	-0.494665
									261	0.864002	-0.342165
									262	0.576585	-0.680165
									263	0.988502	-0.787331
									264	1.1405	-0.717998
									265	1.71542	-0.704165
									266	1.47009	-0.900998
									267	1.69317	-0.908998
									268	1.71584	-1.18116
									269	1.71959	-1.577
									270	1.67625	-1.54166
									271	1.83017	-1.23975
									272	1.544	-1.36883
									273	1.16659	-1.16258
									274	1.14717	-0.878665
									275	1.91159	-0.762081
									276	2.09909	-0.738665
									277	1.839	-0.812748
									278	1.91584	-1.15825
									279	1.957	-1.08058
									280	2.01459	-0.678665
									281	1.1885	-0.812665
									282	1.53092	-1.10125
									283	1.88075	-0.786331
									284	1.62184	-0.625915
									285	1.91867	-1.12191
									286	1.97859	-1.09191
									287	1.92175	-1.12841
									288	1.8835	-0.989831
									289	2.15717	-0.877415
									290	2.44734	-0.624415
									291	2.28742	-0.263998
									292	1.41242	-0.607248
									293	1.11142	-0.648331
									294	0.972919	-0.570915
									295	1.38625	-0.864581
									296	2.26909	-1.0855
									297	2.3275	-1.08433
									298	2.3085	-1.54308
									299	2.42025	-1.14383
									300	2.32725	-1.48308
									301	2.3705	-1.39983
									302	2.36492	-1.54475
									303	2.63025	-1.20191
									304	2.15275	-1.16391
									305	2.10117	-1.18175
									306	1.32917	-1.183
									307	1.54034	-1.04866
									308	1.67742	-1.01966
									309	2.23767	-1.18516
									310	2.60475	-1.11083
									311	2.75342	-1.05558
									312	2.58034	-1.35925
									313	2.33042	-0.878081
									314	2.38067	-1.19283
									315	2.27084	-1.18808
									316	2.66559	-1.29491
									317	2.70684	-1.234
									318	2.85667	-0.877581
									319	3.08917	-0.989248
									320	3.04167	-0.810581
									321	2.49667	-1.03591
									322	1.87767	-1.00008
									323	1.57442	-0.962331
									324	2.21884	-0.982415
									325	2.52225	-0.583498
									326	2.4345	-1.04916
									327	2.38042	-0.894915
									328	2.31259	-0.829998
									329	3.007	-0.469165
									330	3.213	-0.816665
									331	2.56817	-0.868081
									332	2.80892	-0.504498
									333	2.71725	-0.890748
									334	2.79117	-1.43066
									335	2.881	-1.002
									336	3.05775	-0.649998
									337	2.58292	-0.569081
									338	2.26359	-0.684665
									339	2.51142	-1.00275
									340	2.93317	-0.978081
									341	3.33192	-1.08925
									342	2.66317	-0.859415
									343	1.89217	-1.07883
									344	2.73117	-1.03833
									345	2.91225	-0.831581
									346	2.33692	-0.789415
									347	2.14109	-0.794998
									348	2.76317	-0.542248
									349	2.77125	-0.836081
									350	2.67617	-0.898331
									351	3.44542	-1.08866
									352	3.64009	-0.867665
									353	3.30909	-0.389165
									354	3.31192	-0.116665
									355	3.5495	-0.315081
									356	3.65259	-0.360581
									357	3.77467	-0.341331
									358	3.67	-0.434748
									359	3.64825	-0.516748
									360	3.70834	-0.0189147
									361	3.60217	-0.00766468
									362	3.11367	-0.268498
									363	3.46259	-0.593498
									364	3.66125	-0.271998
									365	4.10267	-0.807915

## Sheet: Table 2
Core 185						Core 200								Hyperlink
Year	BC (%)	SST (℃)	TCs	precip-kalumburu (mm)	BSi (%)	Year	BC(%)	SST (℃)	TCs	precip-kalumburu (mm)	BSi (%)		SST dataset	https://www.metoffice.gov.uk/hadobs/hadisst/
2017.39	0.4504	28.929	4		2.796	2017.46	0.338585	28.9286	4		1.699		TCF dataset	http://www.bom.gov.au/
2016.18	0.4198	29.571	6	1148.2	2.613	2016.44	0.36326	29.5713	6	1148.2	1.888		Rainfall dataset	http://www.bom.gov.au/
2015.11	0.4451	28.77	0	972.6	2.345	2015.61	0.355619	29.5713	6	1148.2	1.739
2014.27	0.4254	28.714	1	1060.6	2.202	2014.9	0.366389	28.7702	0	972.6	1.908
2013.38	0.4379	29.1	4	1141.8	2.677	2014.22	0.35526	28.7142	1	1060.6	1.665
2012.35	0.4228	28.552	2	1238.8	2.571	2013.51	0.347061	28.7142	1	1060.6	1.768
2011.42	0.4119	28.369	2	1827	2.349	2012.7	0.369195	29.0998	4	1141.8	1.762
2010.75	0.4195	28.369	2	1827	2.301	2011.9	0.333675	28.5517	2	1238.8	1.864
2010.06	0.4034	29.246	5	1322.8	2.599	2011.06	0.348887	28.3689	2	1827	1.878
2009.08	0.3919	28.73	2	1385.2	2.411	2010.29	0.326917	29.2462	5	1322.8	1.91
2008.02	0.4339	28.674	4	1353.4	2.58	2009.6	0.324716	29.2462	5	1322.8	1.642
2007.08	0.4186	28.755	3	1238.4	2.509	2008.77	0.328207	28.7297	2	1385.2	1.884
2006.2	0.4119	28.549	2	1219.6	2.057	2007.95	0.295388	28.6736	4	1353.4	1.715
2005.21	0.4291	28.916	4	768.2	2.325	2007.18	0.243224	28.7546	3	1238.4	1.529
2004.12	0.4179	28.458	3	1305.7	3.112	2006.27	0.193134	28.5494	2	1219.6	1.473
2003.13	0.4415	28.784	4	1166.1	2.709	2005.38	0.232107	28.9156	4	768.2	1.366
2002.2	0.441	28.785	3	979.2	2.867	2004.6	0.303973	28.9156	4	768.2	1.538
2001.19	0.4474	28.71	1	1030.3	2.835	2003.9	0.314197	28.4582	3	1305.7	1.729
2000.19	0.4813	28.794	7	1815.9	2.815	2003.03	0.302433	28.7841	4	1166.1	1.697
1999.26	0.4464	28.919	6	1303.9	2.869	2002.11	0.278304	28.7849	3	979.2	1.68
1997.82	0.4503	29.232	4	1676.5	2.547	2001.02	0.309044	28.7102	1	1030.3	1.782
1995.85	0.4488	28.648	3	1612	2.999	1999.45	0.340065	28.9193	6	1303.9	1.864
1993.84	0.51	28.416	3	1158.3	2.846	1998.03	0.341626	29.2322	4	1676.5	1.91
1992.02	0.4572	28.694	1	832.2	2.528	1996.75	0.381115	28.4547	4	1481.8	1.9
1990.3	0.4726	28.713	4	1043	2.448	1995.34	0.269716	28.811	5	1403.9	1.868
1988.63	0.4868	28.861	1	999	2.837	1993.88	0.273189	28.4156	3	1158.3	1.889
1986.77	0.51	28.65	0	1343.9	3.212	1992.18	0.285401	28.6941	1	832.2	1.706
1984.52	0.4523	28.377	3	1391.5	3.068	1990.27	0.207415	28.7128	4	1043	1.568
1982.62	0.4788	29.016	4	1257.5	2.63	1987.87	0.19323	29.0714	2	1398.2	1.484
1980.94	0.4569	28.731	6	1188.8	2.961	1985.25	0.236685	28.377	3	1391.5	1.539
1978.93	0.4538	28.48	5	728.2	3.043	1983.12	0.241697	29.0156	4	1257.5	1.531
1976.85	0.4516	27.694	1	1388.7	2.643	1980.95	0.286198	28.7312	6	1188.8	1.62
1974.88	0.4513	28.382	4	1372.2	2.995	1978.59	0.278677	28.4804	5	728.2	1.629
1972.99	0.4246	29.129	5	1745	3.047	1976.03	0.29405	27.3105	3	1056.3	1.739
1971.26	0.4555	28.454	2	738.7	3.048	1973.47	0.277035	29.1288	5	1745	1.559
1969.65	0.4546	28.768	4	1029.6	2.832	1971.13	0.276103	28.4542	2	738.7	1.584
1967.67	0.4504	28.332	2	1465	3.028	1968.9	0.265082	28.4287	2	1485	1.609
1965.42	0.479	28.622	3	1080.4	3.153	1966.34	0.238337	28.6244	2	1104.3	1.601
1963.35	0.454	28.364	3	1317.9	3.168	1963.34	0.260647	28.3642	3	1317.9	1.451
1961.34	0.4459	28.62	3	1110	3.211	1960.47	0.241223	28.942	3	1717.3	1.499
1959.27	0.4423	28.604	3	1463	3.089	1957.8	0.24449	28.568	2	1018.3	1.411
1957.26	0.4418	28.491	2	1330	2.891	1955.29	0.25681	28.5796	3	1836.3	1.582
1955.26	0.4332	28.58	3	1836.3	2.668	1952.96	0.239308	28.2883	0	1008.1	1.658
1953.26	0.4368	28.288	0	1008.1	3.077	1950.62	0.242418	28.1611	0	705.9	1.57
1951.32	0.44	28.161	0	705.9	2.36	1948.24	0.233692	28.2079	2	891.7	1.595
1949.21	0.4531	28.284	1	1031	2.296	1945.78	0.219691	28.2065	3	1043.3	1.336
1947.03	0.4649	28.155	2	1162.8	2.69	1943.35	0.204596	28.2944	2	1239.3	1.709
1945	0.4526	28.616	2	1240.4	2.54	1940.87	0.216535	28.6604	2	1203	1.734
1943.09	0.4388	28.294	2	1239.3	2.485	1938.19	0.219862	28.7462	1	919.8	1.64
1941.1	0.4343	28.66	2	0	2.601	1935.7	0.211919	28.6281	0	817.4	1.734
1939.08	0.4524	28.362	1	1549.2	3.063	1933.26	0.212957	28.7296	0	940.4	1.76
1937.15	0.4527	28.615	1	987	2.832	1930.82	0.220514	28.8089	1	836.1	1.754
1935.18	0.4502	28.54	1	720.7	3.442	1928.6	0.23069	28.0627	1	771.6	1.746
1933.2	0.4363	28.73	0	940.4	2.896	1926.27	0.230493	28.5679	1	1335	1.763
1931.09	0.4432	28.809	1	836.1	3.153
1929	0.477	28.063	1	771.6	3.036

## Sheet: Figure S1
Core 185			Core 200			Core KGR
Core depth (cm)	Year	Char/Soot	Core depth (cm)	Year	Char/Soot	Core depth (cm)	Year	Char/Soot
0.25	2017.39	15.8245	0.25	2017.46	21.6596	0	2013	20.3125
0.75	2016.18	12.3327	0.75	2016.44	16.2814	1	2011.71	16.5532
1.25	2015.11	6.91117	1.25	2015.61	14.9916	2	2010.05	18.5344
1.75	2014.27	16.118	1.75	2014.9	18.5246	3	2008.62	31.6667
2.25	2013.38	20.812	2.25	2014.22	14.4568	4	2006.62	26.4394
2.75	2012.35	13.5692	2.75	2013.51	12.2304	5	2005.2	24.4286
3.25	2011.42	19.0819	3.25	2012.7	14.9054	6	2002.41	20.3846
3.75	2010.75	12.7204	3.75	2011.9	11.6578	7	1999.07	21.6724
4.25	2010.06	8.02754	4.25	2011.06	11.9137	8	1996.33	20.6311
4.75	2009.08	15.1248	4.75	2010.29	14.5927	9	1991.37	23.6333
5.25	2008.02	16.3543	5.25	2009.6	14.7666	10	1985.69	21.5244
5.75	2007.08	15.7791	5.75	2008.77	13.224	11	1980.21	18.904
6.25	2006.2	12.5727	6.25	2007.95	16.0707	12	1973.88	20.2764
6.75	2005.21	11.8247	6.75	2007.18	11.4072	13	1965.2	17
7.25	2004.13	12.7868	7.25	2006.27	10.5149	14	1952.78	21.7327
7.75	2003.13	18.0255	7.75	2005.38	14.5112	15	1943.47	18.9652
8.25	2002.2	15.2391	8.25	2004.6	15.6482	16	1930.89	16.9298
8.75	2001.19	11.9958	8.75	2003.9	13.2123	17	1913.49	27.8353
9.25	2000.19	10.6718	9.25	2003.03	16.1207	18	1877.16	12.3129
9.75	1999.26	14.4527	9.75	2002.11	13.4057
10.5	1997.82	22.2675	10.5	2001.02	18.4426
11.5	1995.85	12.6881	11.5	1999.45	15.5
12.5	1993.84	13.5831	12.5	1998.03	14.2198
13.5	1992.02	18.4662	13.5	1996.75	14.0036
14.5	1990.3	13.0642	14.5	1995.34	20.0819
15.5	1988.63	13.8634	15.5	1993.88	23.0417
16.5	1986.77	14.9781	16.5	1992.18	11.5215
17.5	1984.52	12.5958	17.5	1990.27	9.79362
18.5	1982.62	14.2073	18.5	1987.87	26.2382
19.5	1980.94	12.3143	19.5	1985.25	14.4952
20.5	1978.93	17.5497	20.5	1983.12	11.3326
21.5	1976.85	16.2821	21.5	1980.95	15.0812
22.5	1974.88	12.4579	22.5	1978.59	12.5301
23.5	1972.99	11.4676	23.5	1976.03	17.711
24.5	1971.26	8.36066	24.5	1973.47	19.5179
25.5	1969.65	12.3235	25.5	1971.13	13.3371
26.5	1967.68	14.9272	26.5	1968.9	11.8616
27.5	1965.42	12.1024	27.5	1966.34	15.571
28.5	1963.35	11.0191	28.5	1963.34	13.361
29.5	1961.34	9.15096	29.5	1960.47	16.9575
30.5	1959.27	9.79561	30.5	1957.8	11.1776
31.5	1957.26	16.4833	31.5	1955.29	13.2803
32.5	1955.26	11.1056	32.5	1952.96	16.5178
33.5	1953.25	11.8858	33.5	1950.62	13.2387
34.5	1951.32	12.8427	34.5	1948.24	12.0864
35.5	1949.21	8.54318	35.5	1945.78	14.4985
36.5	1947.03	10.9857	36.5	1943.35	17.8905
37.5	1945	9.27799	37.5	1940.87	17.2486
38.5	1943.09	12.4365	38.5	1938.19	18.2888
39.5	1941.1	9.82367	39.5	1935.7	19.5298
40.5	1939.08	14.4383	40.5	1933.26	20.067
41.5	1937.15	7.69843	41.5	1930.82	13.4069
42.5	1935.19	11.8355	42.5	1928.6	23.1622
43.5	1933.2	16.4226	43.5	1926.27	21.1296
44.5	1931.09	19.2336
45.5	1929	13.186

## Sheet: Figure S2
Core 185					Core 200					Core KGR
Year	d50 (μm)	Clay (%)	Silt (%)	Sand (%)	Year	d50 (μm)	Clay (%)	Silt (%)	Sand (%)	Year	d50 (μm)	Clay (%)	Silt (%)	Sand (%)
2017.39	70.291	2.645	40.418	56.936	2017.46	96.041	1.973	26.809	71.217	2013	12.886	18.173	78.949	2.878
2016.18	66.317	2.915	43.844	53.241	2016.44	100.982	1.374	24.798	73.828	2011.71	12.001	19.074	77.27	3.656
2015.11	74.134	2.152	37.414	60.435	2015.61	99.42	1.744	25.497	72.759	2010.05	16.487	15.533	78.171	6.296
2014.27	70.4	2.15	40.392	57.459	2014.9	100.921	1.459	24.454	74.087	2008.62	14.486	16.158	79.901	3.94
2013.38	75.389	2.207	36.445	61.348	2014.22	99.056	1.711	25.377	72.912	2006.62	12.931	17.874	77.685	4.441
2012.35	72.176	2.254	38.923	58.824	2013.51	98.513	1.409	25.229	73.362	2005.2	14.733	15.617	78.115	6.269
2011.42	72.109	2.14	39.104	58.757	2012.7	99.979	1.502	25.016	73.482	2002.41	16.708	14.649	77.348	8.002
2010.75	74.385	2.084	36.841	61.075	2011.9	92.277	1.724	27.472	70.804	1999.07	17.612	15.301	76.437	8.261
2010.06	73.216	2.342	37.782	59.876	2011.06	99.975	1.664	25.21	73.125	1996.33	15.36	15.629	79.048	5.323
2009.08	80.556	1.934	33.282	64.784	2010.29	96.576	2.031	26.116	71.853	1991.37	12.19	19.185	75.182	5.633
2008.02	74.473	2.118	36.874	61.008	2009.6	107.77	1.638	23.089	75.273	1985.69	14.422	16.663	75.54	7.797
2007.08	78.878	1.827	34.058	64.115	2008.77	105.042	1.647	23.827	74.525	1980.21	14.985	16.125	76.169	7.706
2006.2	73.824	2.371	37.327	60.302	2007.95	95.665	1.823	27.332	70.845	1973.88	14.777	16.284	75.37	8.347
2005.21	78.23	1.964	34.517	63.519	2007.18	89.802	2.128	29.946	67.925	1965.2	14.687	16.288	76.651	7.062
2004.13	81.093	2.021	32.76	65.219	2006.27	87.374	1.945	30.938	67.116	1952.78	17.853	15.999	73.462	10.539
2003.13	80.322	2.19	32.978	64.832	2005.38	85.371	1.945	31.576	66.479	1943.47	16.784	15.049	76.432	8.518
2002.2	76.113	2.323	35.779	61.898	2004.6	88.987	2.081	30.075	67.844	1930.89	16.825	14.967	76.456	8.577
2001.19	70.918	2.321	39.904	57.774	2003.9	94.065	1.807	28.147	70.047	1913.49	18.146	15.809	72.417	11.774
2000.19	68.634	2.326	41.945	55.729	2003.03	90.051	1.997	29.484	68.518	1877.16	16.754	15.117	73.816	11.067
1999.26	67.442	2.824	42.805	54.371	2002.11	87.805	1.95	30.334	67.716
1997.82	87.41	2.097	29.46	68.443	2001.02	88.592	2.064	30.231	67.705
1995.85	85.136	2.094	30.979	66.928	1999.45	97.627	1.906	26.824	71.271
1993.84	87.9	2.206	29.12	68.674	1998.03	119.047	1.456	20.872	77.672
1992.02	81.539	2.195	32.76	65.045	1996.75	114.754	1.485	21.842	76.674
1990.3	80.874	2.073	33.038	64.889	1995.34	93.599	2.116	28.19	69.694
1988.63	78.325	2.014	34.483	63.503	1993.88	99.386	2.015	25.791	72.195
1986.77	84.789	1.93	30.948	67.122	1992.18	94.382	2.003	27.628	70.369
1984.52	85.564	1.984	30.727	67.289	1990.27	82.864	2.565	33.221	64.214
1982.62	80.245	2.011	33.574	64.415	1987.87
1980.94	71.48	3.047	39.329	57.623	1985.25	86.854	2.819	30.532	66.649
1978.93	82.795	2.136	32.681	65.184	1983.12	95.533	1.585	25.692	72.724
1976.85	70.475	2.737	40.305	56.958	1980.95	93.144	1.866	27.058	71.076
1974.88	79.583	2.064	33.928	64.008	1978.59	87.403	2.264	29.817	67.919
1972.99	79.754	2.19	33.879	63.931	1976.03	88.473	2.181	29.246	68.573
1971.26	83.954	2.035	31.309	66.656	1973.47	83.384	2.372	32.208	65.42
1969.65	74.544	2.417	37.35	60.232	1971.13	91.56	2.017	27.96	70.023
1967.68	86.739	2.116	30.232	67.652	1968.9	81.424	2.349	32.903	64.747
1965.42	77.327	2.349	35.678	61.972	1966.34	84.413	2.31	31.258	66.432
1963.35	79.007	2.191	34.547	63.262	1963.34	86.49	2.165	30.413	67.422
1961.34	74.217	2.729	37.649	59.622	1960.47	83.208	2.53	32.194	65.276
1959.27	83.206	2.636	32.245	65.119	1957.8	77.63	2.477	35.277	62.246
1957.26	78.746	2.62	34.844	62.536	1955.29	82.417	2.407	32.386	65.207
1955.26	84.087	2.158	31.93	65.911	1952.96	84.599	2.069	31.13	66.801
1953.25	84.632	2.222	31.425	66.353	1950.62	81.463	2.354	33.027	64.62
1951.32	69.586	2.946	41.211	55.843	1948.24	68.949	3.049	41.722	55.229
1949.21	75.399	2.426	36.963	60.611	1945.78	72.823	2.524	38.817	58.659
1947.03	82.184	2.406	33.089	64.505	1943.35	73.1	2.735	38.605	58.66
1945	79.717	2.519	34.372	63.108	1940.87	75.762	2.873	36.778	60.35
1943.09	83.899	2.378	31.802	65.82	1938.19	80.987	2.826	33.59	63.584
1941.1	78.547	2.718	34.923	62.359	1935.7	73.204	2.748	38.397	58.855
1939.08	76.726	2.393	35.88	61.727	1933.26	71.001	2.706	40.288	57.006
1937.15	68.753	2.82	42.054	55.126	1930.82	68.346	2.987	42.291	54.722
1935.19	71.992	2.938	39.606	57.456	1928.6	63.327	3.217	46.47	50.313
1933.2	76.16	2.893	36.94	60.167	1926.27	63.021	3.164	46.815	50.02
1931.09	69.759	2.939	41.096	55.965	1923.86	74.091	2.655	38.19	59.155
1929	70.642	2.568	40.5	56.931
1927.15	78.771	2.431	35.681	61.888

## Sheet: Figure S3
Year	SST (℃)	TCF	Rainfall (mm)			Hyperlink
1921	28.411	1	957.2		SST dataset	https://www.metoffice.gov.uk/hadobs/hadisst/
1922	28.1504	1	1127.2		TCF dataset	http://www.bom.gov.au/
1923	28.0111	0	790		Rainfall dataset	http://www.bom.gov.au/
1924	28.4498	2	491.1
1925	27.9396	2	759
1926	28.5679	1	1335
1927	28.4649	0	1078.7
1928	28.5677	1	719.5
1929	28.0627	1	771.6
1930	28.2759	2	869.4
1931	28.8089	1	836.1
1932	28.5516	0	768
1933	28.7296	0	940.4
1934	28.5382	2	713.3
1935	28.5398	1	720.7
1936	28.6281	0	817.4
1937	28.6149	1	987
1938	28.7462	1	919.8
1939	28.3619	1	1549.2
1940	28.7027	0	1087
1941	28.6604	2
1942	28.3215	2	1320.3
1943	28.2944	2	1239.3
1944	28.4593	2	1208.3
1945	28.6156	2	1240.4
1946	28.2065	3	1043.3
1947	28.1552	2	1162.8
1948	28.2079	2	891.7
1949	28.2838	1	1031
1950	28.3519	3	995
1951	28.1611	0	705.9
1952	28.3279	2	628.9
1953	28.2883	0	1008.1
1954	28.3933	2	988.1
1955	28.5796	3	1836.3
1956	28.3684	3	1046.4
1957	28.4914	2	1330
1958	28.568	2	1018.3
1959	28.6036	3	1463
1960	28.942	3	1717.3
1961	28.6202	3	1110
1962	28.4869	3	1179.8
1963	28.3642	3	1317.9
1964	28.832	2	1402.7
1965	28.6217	3	1080.4
1966	28.6244	2	1104.3
1967	28.1048	3	1251.7
1968	28.3317	2	1465
1969	28.4287	2	1485
1970	28.7679	4	1029.6
1971	28.4542	2	738.7
1972	28.267	5	759.2
1973	29.1288	5	1745
1974	28.1366	3	1566
1975	28.3818	4	1372.2
1976	27.3105	3	1056.3
1977	27.6944	1	1388.7
1978	28.429	2	1202
1979	28.4804	5	728.2
1980	28.6293	3	1264.8
1981	28.7312	6	1188.8
1982	28.2811	1	1463.8
1983	29.0156	4	1257.5
1984	29.1011	6	1391.5
1985	28.377	3	1391.5
1986	28.6084	4	874.3
1987	28.6504	0	1343.9
1988	29.0714	2	1398.2
1989	28.8615	1	999
1990	28.7128	4	1043
1991	28.3604	1	723
1992	28.6941	1	832.2
1993	28.5639	4	1280.9
1994	28.4156	3	1158.3
1995	28.811	5	1403.9
1996	28.6479	3	1612
1997	28.4547	4	1481.8
1998	29.2322	4	1676.5
1999	28.9193	6	1303.9
2000	28.7942	7	1815.9
2001	28.7102	1	1030.3
2002	28.7849	3	979.2
2003	28.7841	4	1166.1
2004	28.4582	3	1305.7
2005	28.9156	4	768.2
2006	28.5494	2	1219.6
2007	28.7546	3	1238.4
2008	28.6736	4	1353.4
2009	28.7297	2	1385.2
2010	29.2462	5	1322.8
2011	28.3689	2	1827
2012	28.5517	2	1238.8
2013	29.0998	4	1141.8
2014	28.7142	1	1060.6
2015	28.7702	0	972.6
2016	29.5713	6	1148.2

## Sheet: Figure S4
Core 185					Core 200					Core KGR
Depth	Year	210Pbex (bq/kg)			Depth	Year	210Pbex (bq/kg)			Depth	Year	210Pbex (bq/kg)
0.25	2017.39	33.3344	±	3.33793	0.25	2017.46	57.49	±	4.02733	0	2013	39.0503	±	4.21399
0.75	2016.18				0.75	2016.44				1	2011.71	40.6998	±	3.78262
1.25	2015.11	32.4215	±	2.83794	1.25	2015.61	55.6621	±	4.03151	2	2010.05	38.0642	±	3.48375
1.75	2014.27				1.75	2014.9				3	2008.62	32.898	±	3.22217
2.25	2013.38	26.9311	±	2.88893	2.25	2014.22	53.3492	±	3.90657	4	2006.62	24.9185	±	5.31819
2.75	2012.35				2.75	2013.51				5	2005.2	20.553	±	4.31964
3.25	2011.42	28.589	±	3.08642	3.25	2012.7	51.8745	±	3.75349	6	2002.41	24.5447	±	4.49617
3.75	2010.75				3.75	2011.9				7	1999.07	28.738	±	4.44216
4.25	2010.06				4.25	2011.06				8	1996.33	33.2178	±	3.12371
4.75	2009.08	23.7053	±	3.17839	4.75	2010.29	50.6169	±	3.74909	9	1991.37	33.6764	±	2.75181
5.25	2008.02				5.25	2009.6				10	1985.69	25.4212	±	2.66067
5.75	2007.08	28.204	±	3.21864	5.75	2008.77	50.1493	±	4.14159	11	1980.21	22.634	±	2.48362
6.25	2006.2				6.25	2007.95				12	1973.88	23.3263	±	2.40976
6.75	2005.21				6.75	2007.18				13	1965.2	21.4057	±	2.38627
7.25	2004.13	27.6269	±	3.14724	7.25	2006.27	26.6162	±	2.86743	14	1952.78	12.6617	±	2.17972
7.75	2003.13				7.75	2005.38				15	1943.47	11.7834	±	1.87132
8.25	2002.2				8.25	2004.6				16	1930.89	11.866	±	2.12941
8.75	2001.19	20.6346	±	2.84208	8.75	2003.9	32.7118	±	3.1646	17	1913.49	7.50644	±	1.94209
9.25	2000.19				9.25	2003.03				18	1877.16	4.57129	±	1.44317
9.75	1999.26	16.4675	±	2.29594	9.75	2002.11	29.3038	±	3.13328
10.5	1997.82				10.5	2001.02
11.5	1995.85	17.7026	±	2.66004	11.5	1999.45	33.946	±	3.23131
12.5	1993.84				12.5	1998.03
13.5	1992.02				13.5	1996.75	38.5947	±	3.47475
14.5	1990.3	12.5698	±	2.31179	14.5	1995.34	29.9016	±	3.0351
15.5	1988.63				15.5	1993.88	33.5237	±	3.09861
16.5	1986.77	12.3002	±	2.49836	16.5	1992.18	31.7284	±	3.24653
17.5	1984.52				17.5	1990.27
18.5	1982.62				18.5	1987.87
19.5	1980.94	11.5227	±	2.40858	19.5	1985.25	17.8102	±	2.39021
20.5	1978.93				20.5	1983.12
21.5	1976.85	12.6115	±	2.68279	21.5	1980.95	19.9704	±	2.59972
22.5	1974.88				22.5	1978.59
23.5	1972.99	8.59372	±	1.96595	23.5	1976.03
24.5	1971.26	7.14539	±	1.91095	24.5	1973.47	13.9614	±	2.18388
25.5	1969.65				25.5	1971.13
26.5	1967.68	8.06725	±	1.98682	26.5	1968.9	10.0149	±	2.33769
27.5	1965.42				27.5	1966.34
28.5	1963.35	7.23144	±	2.02351	28.5	1963.34
29.5	1961.34	5.33182	±	1.66399	29.5	1960.47	9.62993	±	2.17448
					30.5	1957.8
					31.5	1955.29	10.5521	±	2.48527
					32.5	1952.96
					33.5	1950.62	15.0061	±	2.71419
					34.5	1948.24	11.0347	±	2.26223
					35.5	1945.78
					36.5	1943.35
					37.5	1940.87
					38.5	1938.19
					39.5	1935.7
					40.5	1933.26
					41.5	1930.82	5.97999	±	2.17062

## Sheet: Figure S5
Year	Fe(%)	K(%)
2017.46	3.99523	0.628951
2016.44	5.28749	0.785841
2015.61	4.64493	0.702806
2014.9	4.16476	0.608557
2014.22	4.90217	0.741412
2013.51	3.79803	0.557403
2012.7	4.80191	0.653321
2011.9	4.06835	0.548151
2011.06	5.07569	0.650859
2010.29
2009.6	4.41492	0.593886
2008.77	3.30679	0.452097
2007.95
2007.18	4.90619	0.588552
2006.27
2005.38	3.66129	0.431601
2004.6
2003.9	4.59766	0.483459
2003.03
2002.11	2.43824	0.282423
2001.02
1999.45
1998.03
1996.75	3.76915	0.399227
1995.34
1993.88
1992.18
1990.27	3.75137	0.383341
1987.87
1985.25
1983.12
1980.95	3.91014	0.403542
1978.59
1976.03
1973.47
1971.13	3.21539	0.326301
1968.9
1966.34
1963.34
1960.47	3.7325	0.38947
1957.8
1955.29
1952.96
1950.62	2.66556	0.275998
1948.24
1945.78
1943.35
1940.87	2.12757	0.221481
1938.19
1935.7
1933.26
1930.82	3.75986	0.366183
1928.6
1926.27
